# Supplementary material for: Optimizing Multivariable Logistic Regression for Identifying Perioperative Risk Factors for Deep Brain Stimulator Explantation: A Pilot Study
Source: Clin Pract. 2025 Jul 17;15(7):132. doi: 10.3390/clinpract15070132 (PMC12293133; doi:10.3390/clinpract15070132)
Supplement: Supplementary file 1 [file clinpract-15-00132-s001.zip]

Archive with 1 entries (1 files):
- clinpract-3613999-supplementary.pdf
